# Supplementary material for: Revisiting One-Carbon Metabolites in Human Breast Milk: Focus on S-Adenosylmethionine
Source: Nutrients. 2023 Jan 5;15(2):282. doi: 10.3390/nu15020282 (PMC9863976; doi:10.3390/nu15020282)
Supplement: Supplementary file 1 [file nutrients-15-00282-s001.zip]

Archive with 1 entries (1 files):
- nutrients-2086512-supplementary.pdf
